# Supplementary material for: Pathoadaptive Mutations in Salmonella enterica Isolated after Serial Passage in Mice
Source: PLoS One. 2013 Jul 25;8(7):e70147. doi: 10.1371/journal.pone.0070147 (PMC3723669; doi:10.1371/journal.pone.0070147)
Supplement: Table S2 — Sequence differences between strain JB124 and the published sequence of S. typhimurium LT2 (Genbank ID NC003197). (XLSX) [file pone.0070147.s002.xlsx]

## Sheet: Raw HCDiffs
JB124						73		DA5803								DA5810								DA5816								DA5822								DA5828								DA5884
>Reference	Start	End	Ref	Var	Total	Var		>Reference	Start	End	Ref	Var	Total	Var		>Reference	Start	End	Ref	Var	Total	Var		>Reference	Start	End	Ref	Var	Total	Var		>Reference	Start	End	Ref	Var	Total	Var		>Reference	Start	End	Ref	Var	Total	Var		>Reference	Start
>Accno	Pos	Pos	Nuc	Nuc	Depth	Freq		>Accno	Pos	Pos	Nuc	Nuc	Depth	Freq	DA5803	>Accno	Pos	Pos	Nuc	Nuc	Depth	Freq		>Accno	Pos	Pos	Nuc	Nuc	Depth	Freq		>Accno	Pos	Pos	Nuc	Nuc	Depth	Freq		>Accno	Pos	Pos	Nuc	Nuc	Depth	Freq		>Accno	Pos
>gi|16763390|ref|NC_003197.1|	180034	180034	-	G	24	1	JB124	>gi|16763390|ref|NC_003197.1|	180034	180035	CG	GC	22	1	DA5803	>gi|16763390|ref|NC_003197.1|	180034	180035	CG	GC	23	1	DA5810	>gi|16763390|ref|NC_003197.1|	180034	180035	CG	GC	18	1	DA5816	>gi|16763390|ref|NC_003197.1|	179306	179310	CCGTA	ACGTG	10	0.7	DA5822	>gi|16763390|ref|NC_003197.1|	179306	179306	C	A	17	0.41	DA5828	>gi|16763390|ref|NC_003197.1|	180034
>gi|16763390|ref|NC_003197.1|	180035	180035	G	-	24	1	JB124	>gi|16763390|ref|NC_003197.1|	184305	184306	CG	GC	25	0.96	DA5803	>gi|16763390|ref|NC_003197.1|	184305	184305	-	G	23	1	DA5810	>gi|16763390|ref|NC_003197.1|	184305	184306	CG	GC	13	1	DA5816	>gi|16763390|ref|NC_003197.1|	180034	180035	CG	GC	27	1	DA5822	>gi|16763390|ref|NC_003197.1|	180034	180035	CG	GC	26	1	DA5828	>gi|16763390|ref|NC_003197.1|	184305
>gi|16763390|ref|NC_003197.1|	184305	184305	-	G	41	1	JB124	>gi|16763390|ref|NC_003197.1|	220826	220826	-	C	23	1	DA5803	>gi|16763390|ref|NC_003197.1|	184306	184306	G	-	23	1	DA5810	>gi|16763390|ref|NC_003197.1|	220826	220826	-	C	18	1	DA5816	>gi|16763390|ref|NC_003197.1|	184305	184306	CG	GC	41	1	DA5822	>gi|16763390|ref|NC_003197.1|	184305	184306	CG	GC	33	1	DA5828	>gi|16763390|ref|NC_003197.1|	220826
>gi|16763390|ref|NC_003197.1|	184306	184306	G	-	43	1	JB124	>gi|16763390|ref|NC_003197.1|	288835	288835	C	T	23	1	DA5803	>gi|16763390|ref|NC_003197.1|	220826	220826	-	C	27	1	DA5810	>gi|16763390|ref|NC_003197.1|	288835	288835	C	T	19	1	DA5816	>gi|16763390|ref|NC_003197.1|	220826	220826	-	C	27	1	DA5822	>gi|16763390|ref|NC_003197.1|	220826	220826	-	C	38	1	DA5828	>gi|16763390|ref|NC_003197.1|	288835
>gi|16763390|ref|NC_003197.1|	220826	220826	-	C	26	1	JB124	>gi|16763390|ref|NC_003197.1|	290717	290717	C	A	22	1	DA5803	>gi|16763390|ref|NC_003197.1|	288835	288835	C	T	18	1	DA5810	>gi|16763390|ref|NC_003197.1|	290717	290717	C	A	13	1	DA5816	>gi|16763390|ref|NC_003197.1|	288835	288835	C	T	28	1	DA5822	>gi|16763390|ref|NC_003197.1|	288835	288835	C	T	38	1	DA5828	>gi|16763390|ref|NC_003197.1|	288843
>gi|16763390|ref|NC_003197.1|	282638	282639	CG	-	29	0.1	JB124	>gi|16763390|ref|NC_003197.1|	392852	392852	A	G	28	0.11	DA5803	>gi|16763390|ref|NC_003197.1|	288843	288843	C	A	19	0.84	DA5810	>gi|16763390|ref|NC_003197.1|	392852	392852	A	G	16	0.19	DA5816	>gi|16763390|ref|NC_003197.1|	290717	290717	C	A	22	1	DA5822	>gi|16763390|ref|NC_003197.1|	290717	290717	C	A	26	1	DA5828	>gi|16763390|ref|NC_003197.1|	290717
>gi|16763390|ref|NC_003197.1|	288835	288835	C	T	22	1	JB124	>gi|16763390|ref|NC_003197.1|	453938	453938	C	T	34	1	DA5803	>gi|16763390|ref|NC_003197.1|	288853	288853	C	T	19	0.95	DA5810	>gi|16763390|ref|NC_003197.1|	453938	453938	C	T	23	1	DA5816	>gi|16763390|ref|NC_003197.1|	328501	328501	A	-	21	0.52	DA5822	>gi|16763390|ref|NC_003197.1|	453938	453938	C	T	37	1	DA5828	>gi|16763390|ref|NC_003197.1|	453938
>gi|16763390|ref|NC_003197.1|	288843	288843	C	A	21	0.95	JB124	>gi|16763390|ref|NC_003197.1|	510551	510551	-	C	30	1	DA5803	>gi|16763390|ref|NC_003197.1|	290717	290717	C	A	14	1	DA5810	>gi|16763390|ref|NC_003197.1|	510551	510551	-	C	20	0.95	DA5816	>gi|16763390|ref|NC_003197.1|	453938	453938	C	T	26	1	DA5822	>gi|16763390|ref|NC_003197.1|	510551	510551	-	C	30	1	DA5828	>gi|16763390|ref|NC_003197.1|	510551
>gi|16763390|ref|NC_003197.1|	288853	288853	C	T	23	0.96	JB124	>gi|16763390|ref|NC_003197.1|	520413	520413	-	C	23	1	DA5803	>gi|16763390|ref|NC_003197.1|	453938	453938	C	T	22	1	DA5810	>gi|16763390|ref|NC_003197.1|	520413	520413	-	C	17	1	DA5816	>gi|16763390|ref|NC_003197.1|	510551	510551	-	C	31	1	DA5822	>gi|16763390|ref|NC_003197.1|	520413	520413	-	C	24	1	DA5828	>gi|16763390|ref|NC_003197.1|	520413
>gi|16763390|ref|NC_003197.1|	290717	290717	C	A	25	1	JB124	>gi|16763390|ref|NC_003197.1|	608856	608856	G	C	20	1	DA5803	>gi|16763390|ref|NC_003197.1|	510551	510551	-	C	29	1	DA5810	>gi|16763390|ref|NC_003197.1|	608856	608856	G	C	14	1	DA5816	>gi|16763390|ref|NC_003197.1|	520413	520413	-	C	25	1	DA5822	>gi|16763390|ref|NC_003197.1|	608856	608856	G	C	27	1	DA5828	>gi|16763390|ref|NC_003197.1|	608856
>gi|16763390|ref|NC_003197.1|	391789	391789	-	A	26	0.23	JB124	>gi|16763390|ref|NC_003197.1|	691691	691691	C	T	34	1	DA5803	>gi|16763390|ref|NC_003197.1|	520413	520413	-	C	28	1	DA5810	>gi|16763390|ref|NC_003197.1|	691691	691691	C	T	11	1	DA5816	>gi|16763390|ref|NC_003197.1|	608856	608856	G	C	37	0.92	DA5822	>gi|16763390|ref|NC_003197.1|	691691	691691	C	T	31	1	DA5828	>gi|16763390|ref|NC_003197.1|	691691
>gi|16763390|ref|NC_003197.1|	453938	453938	C	T	31	1	JB124	>gi|16763390|ref|NC_003197.1|	1016587	1016588	CG	GC	31	1	DA5803	>gi|16763390|ref|NC_003197.1|	608856	608856	G	C	30	0.97	DA5810	>gi|16763390|ref|NC_003197.1|	1016587	1016588	CG	GC	24	0.96	DA5816	>gi|16763390|ref|NC_003197.1|	691691	691691	C	T	32	1	DA5822	>gi|16763390|ref|NC_003197.1|	1016587	1016588	CG	GC	22	1	DA5828	>gi|16763390|ref|NC_003197.1|	1016587
>gi|16763390|ref|NC_003197.1|	510551	510551	-	C	33	1	JB124	>gi|16763390|ref|NC_003197.1|	1099934	1099934	C	T	18	0.22	DA5803	>gi|16763390|ref|NC_003197.1|	691691	691691	C	T	27	0.96	DA5810	>gi|16763390|ref|NC_003197.1|	1102602	1102602	-	GTTCAGATTGGCTCACAGAATCGTTGTTCTGGTGCGTCTCAG	8	1	DA5816	>gi|16763390|ref|NC_003197.1|	1016587	1016588	CG	GC	32	1	DA5822	>gi|16763390|ref|NC_003197.1|	1102483	1102483	A	G	12	1	DA5828	>gi|16763390|ref|NC_003197.1|	1102483
>gi|16763390|ref|NC_003197.1|	520413	520413	-	C	39	1	JB124	>gi|16763390|ref|NC_003197.1|	1102602	1102602	-	GTTCAGATTGGCTCACAGAATCGTTGTTCTGGTGCGTCTCAG	7	1	DA5803	>gi|16763390|ref|NC_003197.1|	1016587	1016587	-	G	35	1	DA5810	>gi|16763390|ref|NC_003197.1|	1102652	1102652	T	C	8	1	DA5816	>gi|16763390|ref|NC_003197.1|	1102411	1102411	T	C	8	1	DA5822	>gi|16763390|ref|NC_003197.1|	1102501	1102501	T	C	13	1	DA5828	>gi|16763390|ref|NC_003197.1|	1102501
>gi|16763390|ref|NC_003197.1|	608856	608856	G	C	24	1	JB124	>gi|16763390|ref|NC_003197.1|	1102652	1102652	T	C	7	1	DA5803	>gi|16763390|ref|NC_003197.1|	1016588	1016588	G	-	35	1	DA5810	>gi|16763390|ref|NC_003197.1|	1129932	1129946	CCTAGGTGCTTGGCG	-	10	1	DA5816	>gi|16763390|ref|NC_003197.1|	1102483	1102483	A	G	11	1	DA5822	>gi|16763390|ref|NC_003197.1|	1102602	1102602	-	GTTCAGATTGGCTCACAGAATCGTTGTTCTGGTGCGTCTCAG	15	1	DA5828	>gi|16763390|ref|NC_003197.1|	1102602
>gi|16763390|ref|NC_003197.1|	691691	691691	C	T	33	1	JB124	>gi|16763390|ref|NC_003197.1|	1129932	1129946	CCTAGGTGCTTGGCG	-	27	0.96	DA5803	>gi|16763390|ref|NC_003197.1|	1129932	1129946	CCTAGGTGCTTGGCG	-	22	0.95	DA5810	>gi|16763390|ref|NC_003197.1|	1208421	1208421	-	C	16	1	DA5816	>gi|16763390|ref|NC_003197.1|	1102501	1102501	T	C	11	1	DA5822	>gi|16763390|ref|NC_003197.1|	1102652	1102652	T	C	15	1	DA5828	>gi|16763390|ref|NC_003197.1|	1102652
>gi|16763390|ref|NC_003197.1|	791600	791600	C	ACA	35	0.14	JB124	>gi|16763390|ref|NC_003197.1|	1208421	1208421	-	C	29	1	DA5803	>gi|16763390|ref|NC_003197.1|	1208421	1208421	-	C	25	1	DA5810	>gi|16763390|ref|NC_003197.1|	1256607	1256607	-	C	14	1	DA5816	>gi|16763390|ref|NC_003197.1|	1102602	1102602	-	GTTCAGATTGGCTCACAGAATCGTTGTTCTGGTGCGTCTCAG	11	1	DA5822	>gi|16763390|ref|NC_003197.1|	1129930	1129930	C	AA	37	0.11	DA5828	>gi|16763390|ref|NC_003197.1|	1129932
>gi|16763390|ref|NC_003197.1|	1016587	1016587	-	G	25	1	JB124	>gi|16763390|ref|NC_003197.1|	1256607	1256607	-	C	22	1	DA5803	>gi|16763390|ref|NC_003197.1|	1256607	1256607	-	C	23	1	DA5810	>gi|16763390|ref|NC_003197.1|	1318652	1318652	A	T	21	0.57	DA5816	>gi|16763390|ref|NC_003197.1|	1102652	1102652	T	C	11	1	DA5822	>gi|16763390|ref|NC_003197.1|	1129932	1129946	CCTAGGTGCTTGGCG	-	35	0.89	DA5828	>gi|16763390|ref|NC_003197.1|	1208421
>gi|16763390|ref|NC_003197.1|	1016588	1016588	G	-	25	1	JB124	>gi|16763390|ref|NC_003197.1|	1357018	1357018	-	G	29	1	DA5803	>gi|16763390|ref|NC_003197.1|	1357018	1357018	-	G	30	1	DA5810	>gi|16763390|ref|NC_003197.1|	1357018	1357018	-	G	18	1	DA5816	>gi|16763390|ref|NC_003197.1|	1129932	1129946	CCTAGGTGCTTGGCG	-	39	0.97	DA5822	>gi|16763390|ref|NC_003197.1|	1208421	1208421	-	C	36	1	DA5828	>gi|16763390|ref|NC_003197.1|	1256607
>gi|16763390|ref|NC_003197.1|	1129932	1129946	CCTAGGTGCTTGGCG	-	19	0.95	JB124	>gi|16763390|ref|NC_003197.1|	1430157	1430157	-	C	20	1	DA5803	>gi|16763390|ref|NC_003197.1|	1430157	1430157	-	C	31	1	DA5810	>gi|16763390|ref|NC_003197.1|	1430157	1430157	-	C	13	1	DA5816	>gi|16763390|ref|NC_003197.1|	1208421	1208421	-	C	39	1	DA5822	>gi|16763390|ref|NC_003197.1|	1256607	1256607	-	C	34	1	DA5828	>gi|16763390|ref|NC_003197.1|	1357018
>gi|16763390|ref|NC_003197.1|	1208421	1208421	-	C	37	1	JB124	>gi|16763390|ref|NC_003197.1|	1435559	1435559	G	-	23	1	DA5803	>gi|16763390|ref|NC_003197.1|	1435559	1435559	G	-	20	1	DA5810	>gi|16763390|ref|NC_003197.1|	1435559	1435559	G	-	22	1	DA5816	>gi|16763390|ref|NC_003197.1|	1256607	1256607	-	C	15	1	DA5822	>gi|16763390|ref|NC_003197.1|	1357018	1357018	-	G	33	1	DA5828	>gi|16763390|ref|NC_003197.1|	1430157
>gi|16763390|ref|NC_003197.1|	1256607	1256607	-	C	16	1	JB124	>gi|16763390|ref|NC_003197.1|	1503292	1503293	CG	GC	26	1	DA5803	>gi|16763390|ref|NC_003197.1|	1503292	1503292	-	G	24	1	DA5810	>gi|16763390|ref|NC_003197.1|	1503292	1503293	CG	GC	15	1	DA5816	>gi|16763390|ref|NC_003197.1|	1357018	1357018	-	G	28	1	DA5822	>gi|16763390|ref|NC_003197.1|	1430157	1430157	-	C	31	1	DA5828	>gi|16763390|ref|NC_003197.1|	1435559
>gi|16763390|ref|NC_003197.1|	1357018	1357018	-	G	26	1	JB124	>gi|16763390|ref|NC_003197.1|	1520176	1520177	CG	GC	24	1	DA5803	>gi|16763390|ref|NC_003197.1|	1503293	1503293	G	-	24	1	DA5810	>gi|16763390|ref|NC_003197.1|	1520176	1520177	CG	GC	18	1	DA5816	>gi|16763390|ref|NC_003197.1|	1430157	1430157	-	C	37	1	DA5822	>gi|16763390|ref|NC_003197.1|	1435559	1435559	G	-	29	1	DA5828	>gi|16763390|ref|NC_003197.1|	1503292
>gi|16763390|ref|NC_003197.1|	1430157	1430157	-	C	23	1	JB124	>gi|16763390|ref|NC_003197.1|	1536627	1536628	CG	GC	28	1	DA5803	>gi|16763390|ref|NC_003197.1|	1520176	1520176	C	-	17	1	DA5810	>gi|16763390|ref|NC_003197.1|	1536627	1536628	CG	GC	14	1	DA5816	>gi|16763390|ref|NC_003197.1|	1435559	1435559	G	-	35	1	DA5822	>gi|16763390|ref|NC_003197.1|	1503292	1503293	CG	GC	43	1	DA5828	>gi|16763390|ref|NC_003197.1|	1520176
>gi|16763390|ref|NC_003197.1|	1435559	1435559	G	-	21	1	JB124	>gi|16763390|ref|NC_003197.1|	1543817	1543817	-	C	27	1	DA5803	>gi|16763390|ref|NC_003197.1|	1520179	1520179	-	C	18	1	DA5810	>gi|16763390|ref|NC_003197.1|	1543817	1543817	-	C	11	1	DA5816	>gi|16763390|ref|NC_003197.1|	1503292	1503293	CG	GC	38	1	DA5822	>gi|16763390|ref|NC_003197.1|	1520176	1520177	CG	GC	31	0.97	DA5828	>gi|16763390|ref|NC_003197.1|	1536627
>gi|16763390|ref|NC_003197.1|	1503292	1503292	-	G	27	1	JB124	>gi|16763390|ref|NC_003197.1|	1554188	1554188	-	C	22	1	DA5803	>gi|16763390|ref|NC_003197.1|	1536627	1536628	CG	GC	14	1	DA5810	>gi|16763390|ref|NC_003197.1|	1554188	1554188	-	C	12	1	DA5816	>gi|16763390|ref|NC_003197.1|	1520176	1520177	CG	GC	22	1	DA5822	>gi|16763390|ref|NC_003197.1|	1536627	1536628	CG	GC	25	1	DA5828	>gi|16763390|ref|NC_003197.1|	1543817
>gi|16763390|ref|NC_003197.1|	1503293	1503293	G	-	26	1	JB124	>gi|16763390|ref|NC_003197.1|	1670340	1670340	-	C	20	1	DA5803	>gi|16763390|ref|NC_003197.1|	1543817	1543817	-	C	34	1	DA5810	>gi|16763390|ref|NC_003197.1|	1670338	1670338	-	C	14	1	DA5816	>gi|16763390|ref|NC_003197.1|	1536627	1536628	CG	GC	31	1	DA5822	>gi|16763390|ref|NC_003197.1|	1543817	1543817	-	C	36	1	DA5828	>gi|16763390|ref|NC_003197.1|	1554188
>gi|16763390|ref|NC_003197.1|	1520176	1520176	C	-	27	1	JB124	>gi|16763390|ref|NC_003197.1|	1715973	1715974	CG	GC	16	1	DA5803	>gi|16763390|ref|NC_003197.1|	1554188	1554188	-	C	19	1	DA5810	>gi|16763390|ref|NC_003197.1|	1715973	1715974	CG	GC	9	1	DA5816	>gi|16763390|ref|NC_003197.1|	1543817	1543817	-	C	29	0.97	DA5822	>gi|16763390|ref|NC_003197.1|	1554188	1554188	-	C	25	1	DA5828	>gi|16763390|ref|NC_003197.1|	1670340
>gi|16763390|ref|NC_003197.1|	1520179	1520179	-	C	27	0.96	JB124	>gi|16763390|ref|NC_003197.1|	1795046	1795046	G	A	26	1	DA5803	>gi|16763390|ref|NC_003197.1|	1670340	1670340	-	C	29	0.97	DA5810	>gi|16763390|ref|NC_003197.1|	1795046	1795046	G	A	15	1	DA5816	>gi|16763390|ref|NC_003197.1|	1554188	1554188	-	C	32	1	DA5822	>gi|16763390|ref|NC_003197.1|	1670340	1670340	-	C	32	1	DA5828	>gi|16763390|ref|NC_003197.1|	1715973
>gi|16763390|ref|NC_003197.1|	1536627	1536628	CG	GC	25	1	JB124	>gi|16763390|ref|NC_003197.1|	1841404	1841404	G	A	35	1	DA5803	>gi|16763390|ref|NC_003197.1|	1715973	1715973	-	G	25	1	DA5810	>gi|16763390|ref|NC_003197.1|	1841404	1841404	G	A	14	1	DA5816	>gi|16763390|ref|NC_003197.1|	1670340	1670340	-	C	44	1	DA5822	>gi|16763390|ref|NC_003197.1|	1715973	1715974	CG	GC	28	1	DA5828	>gi|16763390|ref|NC_003197.1|	1795046
>gi|16763390|ref|NC_003197.1|	1543817	1543817	-	C	29	1	JB124	>gi|16763390|ref|NC_003197.1|	1849648	1849648	A	C	28	0.96	DA5803	>gi|16763390|ref|NC_003197.1|	1715974	1715974	G	-	25	1	DA5810	>gi|16763390|ref|NC_003197.1|	1849648	1849648	A	C	16	0.69	DA5816	>gi|16763390|ref|NC_003197.1|	1715973	1715974	CG	GC	30	1	DA5822	>gi|16763390|ref|NC_003197.1|	1795046	1795046	G	A	25	1	DA5828	>gi|16763390|ref|NC_003197.1|	1841404
>gi|16763390|ref|NC_003197.1|	1554188	1554188	-	C	26	1	JB124	>gi|16763390|ref|NC_003197.1|	1926888	1926888	-	GC	22	1	DA5803	>gi|16763390|ref|NC_003197.1|	1795046	1795046	G	A	22	1	DA5810	>gi|16763390|ref|NC_003197.1|	1926888	1926888	-	GC	12	0.92	DA5816	>gi|16763390|ref|NC_003197.1|	1795046	1795046	G	A	32	1	DA5822	>gi|16763390|ref|NC_003197.1|	1841404	1841404	G	A	42	1	DA5828	>gi|16763390|ref|NC_003197.1|	1849648
>gi|16763390|ref|NC_003197.1|	1670340	1670340	-	C	29	1	JB124	>gi|16763390|ref|NC_003197.1|	1926895	1926895	-	G	23	0.96	DA5803	>gi|16763390|ref|NC_003197.1|	1841404	1841404	G	A	27	1	DA5810	>gi|16763390|ref|NC_003197.1|	1926895	1926895	-	G	10	1	DA5816	>gi|16763390|ref|NC_003197.1|	1841404	1841404	G	A	35	1	DA5822	>gi|16763390|ref|NC_003197.1|	1849648	1849648	A	C	36	0.92	DA5828	>gi|16763390|ref|NC_003197.1|	1926888
>gi|16763390|ref|NC_003197.1|	1715973	1715973	-	G	18	1	JB124	>gi|16763390|ref|NC_003197.1|	2020200	2020200	G	A	34	1	DA5803	>gi|16763390|ref|NC_003197.1|	1849648	1849648	A	C	22	0.91	DA5810	>gi|16763390|ref|NC_003197.1|	2020200	2020200	G	A	23	1	DA5816	>gi|16763390|ref|NC_003197.1|	1849648	1849648	A	C	26	0.85	DA5822	>gi|16763390|ref|NC_003197.1|	1926888	1926888	-	GC	34	0.91	DA5828	>gi|16763390|ref|NC_003197.1|	1926895
>gi|16763390|ref|NC_003197.1|	1715974	1715974	G	-	18	1	JB124	>gi|16763390|ref|NC_003197.1|	2191596	2191596	-	C	21	1	DA5803	>gi|16763390|ref|NC_003197.1|	1926897	1926897	-	GCG	24	1	DA5810	>gi|16763390|ref|NC_003197.1|	2191596	2191596	-	C	19	1	DA5816	>gi|16763390|ref|NC_003197.1|	1926888	1926888	-	GC	25	1	DA5822	>gi|16763390|ref|NC_003197.1|	1926895	1926895	-	G	31	0.97	DA5828	>gi|16763390|ref|NC_003197.1|	2020200
>gi|16763390|ref|NC_003197.1|	1795046	1795046	G	A	39	1	JB124	>gi|16763390|ref|NC_003197.1|	2286207	2286207	A	T	27	1	DA5803	>gi|16763390|ref|NC_003197.1|	2020200	2020200	G	A	24	1	DA5810	>gi|16763390|ref|NC_003197.1|	2286207	2286207	A	T	23	1	DA5816	>gi|16763390|ref|NC_003197.1|	1926895	1926895	-	G	25	1	DA5822	>gi|16763390|ref|NC_003197.1|	2020200	2020200	G	A	38	1	DA5828	>gi|16763390|ref|NC_003197.1|	2191594
>gi|16763390|ref|NC_003197.1|	1841404	1841404	G	A	31	1	JB124	>gi|16763390|ref|NC_003197.1|	2292161	2292161	-	G	25	1	DA5803	>gi|16763390|ref|NC_003197.1|	2191596	2191596	-	C	29	1	DA5810	>gi|16763390|ref|NC_003197.1|	2292161	2292161	-	G	19	1	DA5816	>gi|16763390|ref|NC_003197.1|	2020200	2020200	G	A	31	1	DA5822	>gi|16763390|ref|NC_003197.1|	2191596	2191596	-	C	34	0.97	DA5828	>gi|16763390|ref|NC_003197.1|	2286207
>gi|16763390|ref|NC_003197.1|	1849648	1849648	A	C	24	0.96	JB124	>gi|16763390|ref|NC_003197.1|	2427979	2427979	C	G	22	1	DA5803	>gi|16763390|ref|NC_003197.1|	2286207	2286207	A	T	19	1	DA5810	>gi|16763390|ref|NC_003197.1|	2427979	2427979	C	G	15	1	DA5816	>gi|16763390|ref|NC_003197.1|	2191596	2191596	-	C	34	1	DA5822	>gi|16763390|ref|NC_003197.1|	2286207	2286207	A	T	34	1	DA5828	>gi|16763390|ref|NC_003197.1|	2292161
>gi|16763390|ref|NC_003197.1|	1926897	1926897	-	GCG	20	1	JB124	>gi|16763390|ref|NC_003197.1|	2500654	2500655	CG	GC	24	1	DA5803	>gi|16763390|ref|NC_003197.1|	2292161	2292161	-	G	28	1	DA5810	>gi|16763390|ref|NC_003197.1|	2500654	2500655	CG	GC	16	1	DA5816	>gi|16763390|ref|NC_003197.1|	2286207	2286207	A	T	46	0.96	DA5822	>gi|16763390|ref|NC_003197.1|	2292161	2292161	-	G	29	1	DA5828	>gi|16763390|ref|NC_003197.1|	2427979
>gi|16763390|ref|NC_003197.1|	2020200	2020200	G	A	41	1	JB124	>gi|16763390|ref|NC_003197.1|	2537941	2537942	CG	GC	28	1	DA5803	>gi|16763390|ref|NC_003197.1|	2427979	2427979	C	G	23	1	DA5810	>gi|16763390|ref|NC_003197.1|	2537941	2537942	CG	GC	16	1	DA5816	>gi|16763390|ref|NC_003197.1|	2292161	2292161	-	G	27	1	DA5822	>gi|16763390|ref|NC_003197.1|	2427979	2427979	C	G	25	1	DA5828	>gi|16763390|ref|NC_003197.1|	2500654
>gi|16763390|ref|NC_003197.1|	2191596	2191596	-	C	33	0.97	JB124	>gi|16763390|ref|NC_003197.1|	2550665	2550666	CG	GC	33	1	DA5803	>gi|16763390|ref|NC_003197.1|	2500654	2500654	-	G	26	1	DA5810	>gi|16763390|ref|NC_003197.1|	2550665	2550666	CG	GC	29	1	DA5816	>gi|16763390|ref|NC_003197.1|	2427979	2427979	C	G	28	1	DA5822	>gi|16763390|ref|NC_003197.1|	2500654	2500655	CG	GC	37	1	DA5828	>gi|16763390|ref|NC_003197.1|	2537941
>gi|16763390|ref|NC_003197.1|	2286207	2286207	A	T	38	1	JB124	>gi|16763390|ref|NC_003197.1|	2627557	2627557	-	C	20	1	DA5803	>gi|16763390|ref|NC_003197.1|	2500655	2500655	G	-	26	1	DA5810	>gi|16763390|ref|NC_003197.1|	2627557	2627557	-	C	10	1	DA5816	>gi|16763390|ref|NC_003197.1|	2500654	2500655	CG	GC	29	1	DA5822	>gi|16763390|ref|NC_003197.1|	2537941	2537942	CG	GC	28	1	DA5828	>gi|16763390|ref|NC_003197.1|	2550665
>gi|16763390|ref|NC_003197.1|	2292161	2292161	-	G	29	1	JB124	>gi|16763390|ref|NC_003197.1|	2661659	2661659	G	C	27	1	DA5803	>gi|16763390|ref|NC_003197.1|	2529019	2529019	-	A	15	0.67	DA5810	>gi|16763390|ref|NC_003197.1|	2661659	2661659	G	C	19	1	DA5816	>gi|16763390|ref|NC_003197.1|	2537941	2537942	CG	GC	34	1	DA5822	>gi|16763390|ref|NC_003197.1|	2550665	2550666	CG	GC	35	1	DA5828	>gi|16763390|ref|NC_003197.1|	2627557
>gi|16763390|ref|NC_003197.1|	2427979	2427979	C	G	27	1	JB124	>gi|16763390|ref|NC_003197.1|	2682824	2682824	-	G	24	1	DA5803	>gi|16763390|ref|NC_003197.1|	2537941	2537941	-	G	19	1	DA5810	>gi|16763390|ref|NC_003197.1|	2682824	2682824	-	G	17	1	DA5816	>gi|16763390|ref|NC_003197.1|	2550665	2550666	CG	GC	53	1	DA5822	>gi|16763390|ref|NC_003197.1|	2627557	2627557	-	C	15	1	DA5828	>gi|16763390|ref|NC_003197.1|	2661659
>gi|16763390|ref|NC_003197.1|	2479666	2479668	TGC	G	24	0.17	JB124	>gi|16763390|ref|NC_003197.1|	2737594	2737594	-	C	28	0.96	DA5803	>gi|16763390|ref|NC_003197.1|	2537942	2537942	G	-	19	1	DA5810	>gi|16763390|ref|NC_003197.1|	2737594	2737594	-	C	18	1	DA5816	>gi|16763390|ref|NC_003197.1|	2627557	2627557	-	C	29	1	DA5822	>gi|16763390|ref|NC_003197.1|	2661659	2661659	G	C	31	1	DA5828	>gi|16763390|ref|NC_003197.1|	2682824
>gi|16763390|ref|NC_003197.1|	2500654	2500654	-	G	26	1	JB124	>gi|16763390|ref|NC_003197.1|	2757550	2757550	-	G	41	1	DA5803	>gi|16763390|ref|NC_003197.1|	2550665	2550665	-	G	32	1	DA5810	>gi|16763390|ref|NC_003197.1|	2757550	2757550	-	G	19	1	DA5816	>gi|16763390|ref|NC_003197.1|	2661659	2661659	G	C	24	1	DA5822	>gi|16763390|ref|NC_003197.1|	2682824	2682824	-	G	32	0.97	DA5828	>gi|16763390|ref|NC_003197.1|	2737594
>gi|16763390|ref|NC_003197.1|	2500655	2500655	G	-	26	1	JB124	>gi|16763390|ref|NC_003197.1|	2772542	2772542	-	ACGCACCAGAACAACGATTCTGTGAGCCAATCTGAACCTGAG	7	1	DA5803	>gi|16763390|ref|NC_003197.1|	2550666	2550666	G	-	32	1	DA5810	>gi|16763390|ref|NC_003197.1|	2772542	2772542	-	ACGCACCAGAACAACGATTCTGTGAGCCAATCTGAACCTGAG	7	1	DA5816	>gi|16763390|ref|NC_003197.1|	2682824	2682824	-	G	39	1	DA5822	>gi|16763390|ref|NC_003197.1|	2737594	2737594	-	C	41	1	DA5828	>gi|16763390|ref|NC_003197.1|	2757550
>gi|16763390|ref|NC_003197.1|	2529019	2529019	-	A	18	0.67	JB124	>gi|16763390|ref|NC_003197.1|	2834548	2834548	-	C	28	1	DA5803	>gi|16763390|ref|NC_003197.1|	2627557	2627557	-	C	17	1	DA5810	>gi|16763390|ref|NC_003197.1|	2834548	2834548	-	C	11	1	DA5816	>gi|16763390|ref|NC_003197.1|	2737594	2737594	-	C	51	1	DA5822	>gi|16763390|ref|NC_003197.1|	2757550	2757550	-	G	42	1	DA5828	>gi|16763390|ref|NC_003197.1|	2772486
>gi|16763390|ref|NC_003197.1|	2537941	2537941	-	G	29	1	JB124	>gi|16763390|ref|NC_003197.1|	2996778	2996778	C	-	25	0.84	DA5803	>gi|16763390|ref|NC_003197.1|	2661659	2661659	G	C	24	1	DA5810	>gi|16763390|ref|NC_003197.1|	2996778	2996779	CG	GC	17	1	DA5816	>gi|16763390|ref|NC_003197.1|	2757550	2757550	-	G	37	1	DA5822	>gi|16763390|ref|NC_003197.1|	2772542	2772542	-	ACGCACCAGAACAACGATTCTGTGAGCCAATCTGAACCTGAG	9	1	DA5828	>gi|16763390|ref|NC_003197.1|	2772542
>gi|16763390|ref|NC_003197.1|	2537942	2537942	G	-	29	1	JB124	>gi|16763390|ref|NC_003197.1|	2996778	2996779	CG	GC	24	0.87	DA5803	>gi|16763390|ref|NC_003197.1|	2682824	2682824	-	G	36	1	DA5810	>gi|16763390|ref|NC_003197.1|	3001697	3001697	-	GC	17	1	DA5816	>gi|16763390|ref|NC_003197.1|	2834548	2834548	-	C	37	1	DA5822	>gi|16763390|ref|NC_003197.1|	2772637	2772637	A	G	8	1	DA5828	>gi|16763390|ref|NC_003197.1|	2834548
>gi|16763390|ref|NC_003197.1|	2550665	2550665	-	G	43	1	JB124	>gi|16763390|ref|NC_003197.1|	3001697	3001697	-	GC	27	1	DA5803	>gi|16763390|ref|NC_003197.1|	2737594	2737594	-	C	29	1	DA5810	>gi|16763390|ref|NC_003197.1|	3001702	3001702	-	G	19	1	DA5816	>gi|16763390|ref|NC_003197.1|	2996778	2996779	CG	GC	25	1	DA5822	>gi|16763390|ref|NC_003197.1|	2772655	2772655	T	C	8	1	DA5828	>gi|16763390|ref|NC_003197.1|	2996778
>gi|16763390|ref|NC_003197.1|	2550666	2550666	G	-	44	1	JB124	>gi|16763390|ref|NC_003197.1|	3001702	3001702	-	G	27	1	DA5803	>gi|16763390|ref|NC_003197.1|	2757550	2757550	-	G	27	0.96	DA5810	>gi|16763390|ref|NC_003197.1|	3123348	3123349	CG	GC	12	1	DA5816	>gi|16763390|ref|NC_003197.1|	3001697	3001697	-	GC	44	1	DA5822	>gi|16763390|ref|NC_003197.1|	2772727	2772727	A	G	7	1	DA5828	>gi|16763390|ref|NC_003197.1|	3001697
>gi|16763390|ref|NC_003197.1|	2627557	2627557	-	C	26	1	JB124	>gi|16763390|ref|NC_003197.1|	3123348	3123349	CG	GC	38	1	DA5803	>gi|16763390|ref|NC_003197.1|	2834548	2834548	-	C	19	0.95	DA5810	>gi|16763390|ref|NC_003197.1|	3127651	3127651	G	-	10	0.9	DA5816	>gi|16763390|ref|NC_003197.1|	3001702	3001702	-	G	44	1	DA5822	>gi|16763390|ref|NC_003197.1|	2834548	2834548	-	C	33	1	DA5828	>gi|16763390|ref|NC_003197.1|	3001702
>gi|16763390|ref|NC_003197.1|	2631129	2631129	G	A	3	1	JB124	>gi|16763390|ref|NC_003197.1|	3127651	3127651	G	-	21	1	DA5803	>gi|16763390|ref|NC_003197.1|	2947501	2947503	TTC	-	25	0.6	DA5810	>gi|16763390|ref|NC_003197.1|	3154019	3154020	CG	GC	23	1	DA5816	>gi|16763390|ref|NC_003197.1|	3123348	3123349	CG	GC	28	1	DA5822	>gi|16763390|ref|NC_003197.1|	2892989	2892989	A	N	33	0.12	DA5828	>gi|16763390|ref|NC_003197.1|	3123348
>gi|16763390|ref|NC_003197.1|	2661659	2661659	G	C	37	1	JB124	>gi|16763390|ref|NC_003197.1|	3154019	3154020	CG	GC	22	1	DA5803	>gi|16763390|ref|NC_003197.1|	2996778	2996778	C	-	20	1	DA5810	>gi|16763390|ref|NC_003197.1|	3219132	3219133	CG	GC	16	1	DA5816	>gi|16763390|ref|NC_003197.1|	3127651	3127651	G	-	22	0.95	DA5822	>gi|16763390|ref|NC_003197.1|	2996778	2996779	CG	GC	33	1	DA5828	>gi|16763390|ref|NC_003197.1|	3127651
>gi|16763390|ref|NC_003197.1|	2682824	2682824	-	G	31	1	JB124	>gi|16763390|ref|NC_003197.1|	3219132	3219133	CG	GC	27	1	DA5803	>gi|16763390|ref|NC_003197.1|	2996781	2996781	-	C	20	1	DA5810	>gi|16763390|ref|NC_003197.1|	3253335	3253335	-	G	17	1	DA5816	>gi|16763390|ref|NC_003197.1|	3154019	3154020	CG	GC	47	1	DA5822	>gi|16763390|ref|NC_003197.1|	3001697	3001697	-	GC	33	1	DA5828	>gi|16763390|ref|NC_003197.1|	3154019
>gi|16763390|ref|NC_003197.1|	2737594	2737594	-	C	29	1	JB124	>gi|16763390|ref|NC_003197.1|	3253335	3253335	-	G	30	0.93	DA5803	>gi|16763390|ref|NC_003197.1|	3001704	3001704	-	GCG	27	1	DA5810	>gi|16763390|ref|NC_003197.1|	3613719	3613719	-	G	18	0.89	DA5816	>gi|16763390|ref|NC_003197.1|	3219132	3219133	CG	GC	35	1	DA5822	>gi|16763390|ref|NC_003197.1|	3001702	3001702	-	G	34	1	DA5828	>gi|16763390|ref|NC_003197.1|	3219132
>gi|16763390|ref|NC_003197.1|	2757550	2757550	-	G	30	1	JB124	>gi|16763390|ref|NC_003197.1|	3613719	3613719	-	G	37	0.97	DA5803	>gi|16763390|ref|NC_003197.1|	3123348	3123348	C	-	30	1	DA5810	>gi|16763390|ref|NC_003197.1|	3657652	3657652	-	GCC	21	1	DA5816	>gi|16763390|ref|NC_003197.1|	3253335	3253335	-	G	29	1	DA5822	>gi|16763390|ref|NC_003197.1|	3123348	3123349	CG	GC	28	1	DA5828	>gi|16763390|ref|NC_003197.1|	3253335
>gi|16763390|ref|NC_003197.1|	2834548	2834548	-	C	29	0.97	JB124	>gi|16763390|ref|NC_003197.1|	3657652	3657652	-	GCC	26	0.96	DA5803	>gi|16763390|ref|NC_003197.1|	3123350	3123350	-	C	30	1	DA5810	>gi|16763390|ref|NC_003197.1|	3673617	3673617	A	C	13	1	DA5816	>gi|16763390|ref|NC_003197.1|	3613719	3613719	-	G	39	0.97	DA5822	>gi|16763390|ref|NC_003197.1|	3127651	3127651	G	-	26	1	DA5828	>gi|16763390|ref|NC_003197.1|	3613719
>gi|16763390|ref|NC_003197.1|	2915748	2915748	-	CT	5	0.6	JB124	>gi|16763390|ref|NC_003197.1|	3673617	3673617	A	C	24	1	DA5803	>gi|16763390|ref|NC_003197.1|	3127651	3127651	G	-	21	1	DA5810	>gi|16763390|ref|NC_003197.1|	3674904	3674940	AACGCCGCAAGCTGCGGATTGCACTGTTTAATCCAGC	-	20	1	DA5816	>gi|16763390|ref|NC_003197.1|	3657652	3657652	-	GCC	26	1	DA5822	>gi|16763390|ref|NC_003197.1|	3154019	3154020	CG	GC	36	1	DA5828	>gi|16763390|ref|NC_003197.1|	3657652
>gi|16763390|ref|NC_003197.1|	2996778	2996778	C	-	31	1	JB124	>gi|16763390|ref|NC_003197.1|	3674904	3674940	AACGCCGCAAGCTGCGGATTGCACTGTTTAATCCAGC	-	24	1	DA5803	>gi|16763390|ref|NC_003197.1|	3136605	3136605	-	T	33	0.18	DA5810	>gi|16763390|ref|NC_003197.1|	3694177	3694177	-	G	20	1	DA5816	>gi|16763390|ref|NC_003197.1|	3673617	3673617	A	C	26	1	DA5822	>gi|16763390|ref|NC_003197.1|	3219132	3219133	CG	GC	40	1	DA5828	>gi|16763390|ref|NC_003197.1|	3673617
>gi|16763390|ref|NC_003197.1|	2996781	2996781	-	C	31	1	JB124	>gi|16763390|ref|NC_003197.1|	3694177	3694177	-	G	28	1	DA5803	>gi|16763390|ref|NC_003197.1|	3154019	3154019	-	G	31	1	DA5810	>gi|16763390|ref|NC_003197.1|	3819803	3819803	T	C	13	1	DA5816	>gi|16763390|ref|NC_003197.1|	3674904	3674940	AACGCCGCAAGCTGCGGATTGCACTGTTTAATCCAGC	-	30	1	DA5822	>gi|16763390|ref|NC_003197.1|	3253335	3253335	-	G	33	0.97	DA5828	>gi|16763390|ref|NC_003197.1|	3674904
>gi|16763390|ref|NC_003197.1|	3001704	3001704	-	GCG	29	1	JB124	>gi|16763390|ref|NC_003197.1|	3819803	3819803	T	C	25	0.96	DA5803	>gi|16763390|ref|NC_003197.1|	3154020	3154020	G	-	31	1	DA5810	>gi|16763390|ref|NC_003197.1|	4031935	4031935	-	C	20	1	DA5816	>gi|16763390|ref|NC_003197.1|	3694177	3694177	-	G	44	1	DA5822	>gi|16763390|ref|NC_003197.1|	3613719	3613719	-	G	41	0.98	DA5828	>gi|16763390|ref|NC_003197.1|	3694177
>gi|16763390|ref|NC_003197.1|	3123348	3123348	C	-	21	1	JB124	>gi|16763390|ref|NC_003197.1|	4031935	4031935	-	C	28	1	DA5803	>gi|16763390|ref|NC_003197.1|	3219132	3219132	-	G	31	1	DA5810	>gi|16763390|ref|NC_003197.1|	4122924	4122924	C	A	9	1	DA5816	>gi|16763390|ref|NC_003197.1|	3804942	3804942	C	A	37	0.3	DA5822	>gi|16763390|ref|NC_003197.1|	3657652	3657652	-	GCC	41	1	DA5828	>gi|16763390|ref|NC_003197.1|	3819803
>gi|16763390|ref|NC_003197.1|	3123350	3123350	-	C	21	1	JB124	>gi|16763390|ref|NC_003197.1|	4122924	4122924	C	A	11	1	DA5803	>gi|16763390|ref|NC_003197.1|	3219133	3219133	G	-	31	1	DA5810	>gi|16763390|ref|NC_003197.1|	4122930	4122930	T	C	9	1	DA5816	>gi|16763390|ref|NC_003197.1|	3807045	3807045	G	A	32	0.22	DA5822	>gi|16763390|ref|NC_003197.1|	3673617	3673617	A	C	34	1	DA5828	>gi|16763390|ref|NC_003197.1|	4031935
>gi|16763390|ref|NC_003197.1|	3127651	3127651	G	-	31	1	JB124	>gi|16763390|ref|NC_003197.1|	4122930	4122930	T	C	10	1	DA5803	>gi|16763390|ref|NC_003197.1|	3253335	3253335	-	G	26	0.92	DA5810	>gi|16763390|ref|NC_003197.1|	4122933	4122933	T	C	9	1	DA5816	>gi|16763390|ref|NC_003197.1|	3819803	3819803	T	C	35	1	DA5822	>gi|16763390|ref|NC_003197.1|	3674904	3674940	AACGCCGCAAGCTGCGGATTGCACTGTTTAATCCAGC	-	29	1	DA5828	>gi|16763390|ref|NC_003197.1|	4122924
>gi|16763390|ref|NC_003197.1|	3154019	3154019	-	G	31	1	JB124	>gi|16763390|ref|NC_003197.1|	4122933	4122933	T	C	10	1	DA5803	>gi|16763390|ref|NC_003197.1|	3613719	3613719	-	G	26	1	DA5810	>gi|16763390|ref|NC_003197.1|	4350855	4350856	CA	GC	19	1	DA5816	>gi|16763390|ref|NC_003197.1|	4031935	4031935	-	C	32	1	DA5822	>gi|16763390|ref|NC_003197.1|	3694177	3694177	-	G	35	1	DA5828	>gi|16763390|ref|NC_003197.1|	4122930
>gi|16763390|ref|NC_003197.1|	3154020	3154020	G	-	32	1	JB124	>gi|16763390|ref|NC_003197.1|	4350855	4350856	CA	GC	15	1	DA5803	>gi|16763390|ref|NC_003197.1|	3657652	3657652	-	GCC	27	1	DA5810	>gi|16763390|ref|NC_003197.1|	4384227	4384227	G	A	13	1	DA5816	>gi|16763390|ref|NC_003197.1|	4122924	4122924	C	A	18	1	DA5822	>gi|16763390|ref|NC_003197.1|	3819803	3819803	T	C	31	1	DA5828	>gi|16763390|ref|NC_003197.1|	4122933
>gi|16763390|ref|NC_003197.1|	3219132	3219132	-	G	32	1	JB124	>gi|16763390|ref|NC_003197.1|	4384227	4384227	G	A	29	0.97	DA5803	>gi|16763390|ref|NC_003197.1|	3673617	3673617	A	C	16	1	DA5810	>gi|16763390|ref|NC_003197.1|	4402521	4402521	C	T	22	0.14	DA5816	>gi|16763390|ref|NC_003197.1|	4122930	4122930	T	C	16	1	DA5822	>gi|16763390|ref|NC_003197.1|	4031935	4031935	-	C	37	1	DA5828	>gi|16763390|ref|NC_003197.1|	4350855
>gi|16763390|ref|NC_003197.1|	3219133	3219133	G	-	31	1	JB124	>gi|16763390|ref|NC_003197.1|	4433288	4433288	-	CG	28	1	DA5803	>gi|16763390|ref|NC_003197.1|	3674904	3674940	AACGCCGCAAGCTGCGGATTGCACTGTTTAATCCAGC	-	14	1	DA5810	>gi|16763390|ref|NC_003197.1|	4433288	4433288	-	CG	19	0.95	DA5816	>gi|16763390|ref|NC_003197.1|	4122933	4122933	T	C	16	0.94	DA5822	>gi|16763390|ref|NC_003197.1|	4122924	4122924	C	A	18	1	DA5828	>gi|16763390|ref|NC_003197.1|	4384227
>gi|16763390|ref|NC_003197.1|	3253335	3253335	-	G	26	1	JB124	>gi|16763390|ref|NC_003197.1|	4459987	4459987	-	C	23	1	DA5803	>gi|16763390|ref|NC_003197.1|	3694177	3694177	-	G	28	1	DA5810	>gi|16763390|ref|NC_003197.1|	4459987	4459987	-	C	27	1	DA5816	>gi|16763390|ref|NC_003197.1|	4350855	4350856	CA	GC	20	1	DA5822	>gi|16763390|ref|NC_003197.1|	4122930	4122930	T	C	15	1	DA5828	>gi|16763390|ref|NC_003197.1|	4433288
>gi|16763390|ref|NC_003197.1|	3613719	3613719	-	G	25	1	JB124	>gi|16763390|ref|NC_003197.1|	4606273	4606273	G	-	26	1	DA5803	>gi|16763390|ref|NC_003197.1|	3819803	3819803	T	C	23	1	DA5810	>gi|16763390|ref|NC_003197.1|	4606273	4606273	G	-	14	1	DA5816	>gi|16763390|ref|NC_003197.1|	4384227	4384227	G	A	40	1	DA5822	>gi|16763390|ref|NC_003197.1|	4122933	4122933	T	C	15	1	DA5828	>gi|16763390|ref|NC_003197.1|	4459987
>gi|16763390|ref|NC_003197.1|	3657652	3657652	-	GCC	22	1	JB124	>gi|16763390|ref|NC_003197.1|	4631400	4631401	CG	GC	36	1	DA5803	>gi|16763390|ref|NC_003197.1|	4031935	4031935	-	C	33	1	DA5810	>gi|16763390|ref|NC_003197.1|	4631400	4631401	CG	GC	15	1	DA5816	>gi|16763390|ref|NC_003197.1|	4433288	4433288	-	CG	36	1	DA5822	>gi|16763390|ref|NC_003197.1|	4350855	4350856	CA	GC	28	1	DA5828	>gi|16763390|ref|NC_003197.1|	4521445
>gi|16763390|ref|NC_003197.1|	3673617	3673617	A	C	30	1	JB124	>gi|16763390|ref|NC_003197.1|	4673422	4673422	-	T	23	0.96	DA5803	>gi|16763390|ref|NC_003197.1|	4350855	4350855	-	G	24	1	DA5810	>gi|16763390|ref|NC_003197.1|	4673422	4673422	-	T	11	1	DA5816	>gi|16763390|ref|NC_003197.1|	4459987	4459987	-	C	28	1	DA5822	>gi|16763390|ref|NC_003197.1|	4384227	4384227	G	A	38	1	DA5828	>gi|16763390|ref|NC_003197.1|	4606273
>gi|16763390|ref|NC_003197.1|	3674904	3674940	AACGCCGCAAGCTGCGGATTGCACTGTTTAATCCAGC	-	30	1	JB124	>gi|16763390|ref|NC_003197.1|	4675817	4675817	-	C	33	0.97	DA5803	>gi|16763390|ref|NC_003197.1|	4350857	4350857	A	-	23	1	DA5810	>gi|16763390|ref|NC_003197.1|	4675817	4675817	-	C	8	1	DA5816	>gi|16763390|ref|NC_003197.1|	4606273	4606273	G	-	29	1	DA5822	>gi|16763390|ref|NC_003197.1|	4433288	4433288	-	CG	33	0.94	DA5828	>gi|16763390|ref|NC_003197.1|	4631400
>gi|16763390|ref|NC_003197.1|	3694177	3694177	-	G	36	1	JB124	>gi|16763390|ref|NC_003197.1|	4689235	4689235	-	G	26	0.96	DA5803	>gi|16763390|ref|NC_003197.1|	4384227	4384227	G	A	22	1	DA5810	>gi|16763390|ref|NC_003197.1|	4689235	4689235	-	G	19	1	DA5816	>gi|16763390|ref|NC_003197.1|	4631400	4631401	CG	GC	32	1	DA5822	>gi|16763390|ref|NC_003197.1|	4459987	4459987	-	C	40	1	DA5828	>gi|16763390|ref|NC_003197.1|	4673422
>gi|16763390|ref|NC_003197.1|	3819803	3819803	T	C	32	1	JB124	>gi|16763390|ref|NC_003197.1|	4832867	4832868	CG	GC	28	1	DA5803	>gi|16763390|ref|NC_003197.1|	4433287	4433287	-	GC	34	0.97	DA5810	>gi|16763390|ref|NC_003197.1|	4832867	4832868	CG	GC	22	1	DA5816	>gi|16763390|ref|NC_003197.1|	4673422	4673422	-	T	28	0.96	DA5822	>gi|16763390|ref|NC_003197.1|	4606273	4606273	G	-	32	1	DA5828	>gi|16763390|ref|NC_003197.1|	4675817
>gi|16763390|ref|NC_003197.1|	4031935	4031935	-	C	24	1	JB124	>gi|17233403|ref|NC_003277.1|	28101	28106	CCTAGG	-	62	0.95	DA5803	>gi|16763390|ref|NC_003197.1|	4459987	4459987	-	C	29	1	DA5810	>gi|17233403|ref|NC_003277.1|	28097	28098	TA	-	43	0.23	DA5816	>gi|16763390|ref|NC_003197.1|	4675817	4675817	-	C	37	1	DA5822	>gi|16763390|ref|NC_003197.1|	4631400	4631401	CG	GC	31	1	DA5828	>gi|16763390|ref|NC_003197.1|	4689235
>gi|16763390|ref|NC_003197.1|	4056082	4056083	GA	-	28	0.11	JB124	>gi|17233403|ref|NC_003277.1|	35606	35606	A	G	47	0.15	DA5803	>gi|16763390|ref|NC_003197.1|	4606273	4606273	G	-	27	1	DA5810	>gi|17233403|ref|NC_003277.1|	28101	28106	CCTAGG	-	43	0.74	DA5816	>gi|16763390|ref|NC_003197.1|	4689235	4689235	-	G	38	0.97	DA5822	>gi|16763390|ref|NC_003197.1|	4673422	4673422	-	T	29	1	DA5828	>gi|16763390|ref|NC_003197.1|	4832867
>gi|16763390|ref|NC_003197.1|	4122924	4122924	C	A	3	1	JB124									>gi|16763390|ref|NC_003197.1|	4631400	4631400	-	G	17	1	DA5810	>gi|17233403|ref|NC_003277.1|	35606	35606	A	G	32	0.12	DA5816	>gi|16763390|ref|NC_003197.1|	4832867	4832868	CG	GC	40	0.97	DA5822	>gi|16763390|ref|NC_003197.1|	4675817	4675817	-	C	37	1	DA5828	>gi|17233403|ref|NC_003277.1|	28101
>gi|16763390|ref|NC_003197.1|	4122930	4122930	T	C	3	1	JB124									>gi|16763390|ref|NC_003197.1|	4631401	4631401	G	-	17	1	DA5810									>gi|17233403|ref|NC_003277.1|	28101	28106	CCTAGG	-	89	0.99	DA5822	>gi|16763390|ref|NC_003197.1|	4689235	4689235	-	G	31	1	DA5828
>gi|16763390|ref|NC_003197.1|	4122933	4122933	T	C	3	1	JB124									>gi|16763390|ref|NC_003197.1|	4673422	4673422	-	T	22	1	DA5810									>gi|17233403|ref|NC_003277.1|	32327	32327	T	N	72	0.12	DA5822	>gi|16763390|ref|NC_003197.1|	4832867	4832868	CG	GC	34	1	DA5828
>gi|16763390|ref|NC_003197.1|	4350855	4350855	-	G	19	1	JB124									>gi|16763390|ref|NC_003197.1|	4675817	4675817	-	C	22	1	DA5810																	>gi|17233403|ref|NC_003277.1|	28101	28106	CCTAGG	-	66	0.95	DA5828
>gi|16763390|ref|NC_003197.1|	4350857	4350857	A	-	18	1	JB124									>gi|16763390|ref|NC_003197.1|	4689235	4689235	-	G	30	1	DA5810
>gi|16763390|ref|NC_003197.1|	4384227	4384227	G	A	30	1	JB124									>gi|16763390|ref|NC_003197.1|	4832867	4832867	-	G	26	1	DA5810
>gi|16763390|ref|NC_003197.1|	4400644	4400645	TC	-	26	0.12	JB124									>gi|16763390|ref|NC_003197.1|	4832868	4832868	G	-	26	1	DA5810
>gi|16763390|ref|NC_003197.1|	4433287	4433287	-	GC	31	1	JB124									>gi|17233403|ref|NC_003277.1|	28101	28106	CCTAGG	-	29	1	DA5810
>gi|16763390|ref|NC_003197.1|	4459987	4459987	-	C	35	1	JB124									>gi|17233403|ref|NC_003277.1|	54838	54842	AGGGA	GG	40	0.17	DA5810
>gi|16763390|ref|NC_003197.1|	4606273	4606273	G	-	25	1	JB124
>gi|16763390|ref|NC_003197.1|	4631400	4631400	-	G	39	1	JB124
>gi|16763390|ref|NC_003197.1|	4631401	4631401	G	-	39	1	JB124
>gi|16763390|ref|NC_003197.1|	4673422	4673422	-	T	35	1	JB124
>gi|16763390|ref|NC_003197.1|	4675817	4675817	-	C	40	0.95	JB124
>gi|16763390|ref|NC_003197.1|	4689235	4689235	-	G	29	1	JB124
>gi|16763390|ref|NC_003197.1|	4732334	4732335	AG	-	35	0.11	JB124
>gi|16763390|ref|NC_003197.1|	4832867	4832867	-	G	31	1	JB124
>gi|16763390|ref|NC_003197.1|	4832868	4832868	G	-	31	1	JB124
>gi|17233403|ref|NC_003277.1|	28101	28106	CCTAGG	-	61	1	JB124
Called as SNP between LT2 and 14028s using MAUVE and the published LT2 and 14028 reference sequences
16 GC>CG or similar transversions noted between LT2 and this dataset; all common to 14028s and other Salmonella datasets/projects
[truncated: 22 more columns]

## Sheet: Table JB124
JB124							73				Reference
>Reference	Start	End	Ref	Var	Other Salmonella strains	Total	Var		Effect
>Accno	Pos	Pos	Nuc	Nuc		Depth	Freq
>gi|16763390|ref|NC_003197.1|	180034	18035	CG	GC	GC	24	1	JB124
>gi|16763390|ref|NC_003197.1|	184305	184305	CG	GC	GC	41	1	JB124		Putative outer membrane protein yacH
>gi|16763390|ref|NC_003197.1|	220826	220826	-	C	C	26	1	JB124		Intergenic
>gi|16763390|ref|NC_003197.1|	288835	288835	C	T	T	22	1	JB124		Intergenic
>gi|16763390|ref|NC_003197.1|	288843	288843	C	A	A	21	0.95	JB124		Intergenic
>gi|16763390|ref|NC_003197.1|	288853	288853	C	T	T	23	0.96	JB124		Intergenic
>gi|16763390|ref|NC_003197.1|	290717	290717	C	A	C	25	1	JB124		16S-rRNA, repetitive region
>gi|16763390|ref|NC_003197.1|	453938	453938	C	T	C	31	1	JB124	Syn	Branched-chain amino acid transporter brnQ STM0399
>gi|16763390|ref|NC_003197.1|	510551	510551	-	C	C	33	1	JB124		Intergenic
>gi|16763390|ref|NC_003197.1|	520413	520413	-	C	C	39	1	JB124	A170fs	Hypothetical protein STM 0461.1n
>gi|16763390|ref|NC_003197.1|	608856	608856	G	C	G	24	1	JB124	G61A	Minor fimbrial subunit fimH STM0547
>gi|16763390|ref|NC_003197.1|	691691	691691	C	T	C	33	1	JB124	G29D	C4-dicarboxylate transporter dcuC STM0627
>gi|16763390|ref|NC_003197.1|	1016587	1016587	CG	GC	GC	25	1	JB124		hypothetical protein ybjD STM0939
>gi|16763390|ref|NC_003197.1|	1129932	1129946	CCTAGGTGCTTGGCG	-	-	19	0.95	JB124		intergenic, phage gifsy2
>gi|16763390|ref|NC_003197.1|	1208421	1208421	-	C	C	37	1	JB124		putA STM1124
>gi|16763390|ref|NC_003197.1|	1256607	1256607	-	C	C	16	1	JB124		intergenic
>gi|16763390|ref|NC_003197.1|	1357018	1357018	-	G	G	26	1	JB124	Arg131fs	putative inner membrane protein yaeL STM1280
>gi|16763390|ref|NC_003197.1|	1430157	1430157	-	C	C	23	1	JB124		intergenic
>gi|16763390|ref|NC_003197.1|	1435559	1435559	G	-	-	21	1	JB124		Intergenic
>gi|16763390|ref|NC_003197.1|	1503292	1503292	CG	GC	GC	27	1	JB124
>gi|16763390|ref|NC_003197.1|	1520176	1520176	CG	GC	GC	27	1	JB124		transcriptional regulator slyA STM1444
>gi|16763390|ref|NC_003197.1|	1536627	1536628	CG	GC	GC	25	1	JB124		putative oxidoreductase ydgJ STM1462.S
>gi|16763390|ref|NC_003197.1|	1543817	1543817	-	C	C	29	1	JB124	Gly544fs	fumarase A STM1468
>gi|16763390|ref|NC_003197.1|	1554188	1554188	-	C	C	26	1	JB124		Intergenic
>gi|16763390|ref|NC_003197.1|	1670340	1670340	-	C	C	29	1	JB124		Intergenic
>gi|16763390|ref|NC_003197.1|	1715973	1715973	CG	GC	GC	18	1	JB124
>gi|16763390|ref|NC_003197.1|	1795046	1795046	G	A	G	39	1	JB124	W234(stop)	exoribonuclease II, rnb STM1702
>gi|16763390|ref|NC_003197.1|	1841404	1841404	G	A	G	31	1	JB124		Intergenic
>gi|16763390|ref|NC_003197.1|	1849648	1849648	A	C	A	24	0.96	JB124	V102G	response regulator of RpoS, hnr, STM1753
>gi|16763390|ref|NC_003197.1|	1926897	1926897	-	GCG	GCG	20	1	JB124		putative inner membrane protein yoaE STM1828
>gi|16763390|ref|NC_003197.1|	2020200	2020200	G	A	G	41	1	JB124	P271L	flagellar motor protein MotA STM1923
>gi|16763390|ref|NC_003197.1|	2191596	2191596	-	C	C	33	0.97	JB124	A24fs	GDP-mannose mannosyl hydrolase
>gi|16763390|ref|NC_003197.1|	2286207	2286207	A	T	A	38	1	JB124	V93E	galactose/methyl galaxtoside transporter ATP-binding protein, mglA, STM2189
>gi|16763390|ref|NC_003197.1|	2292161	2292161	-	G	G	29	1	JB124	R240fs	putative esterase, yeiG, STM2194
>gi|16763390|ref|NC_003197.1|	2427979	2427979	C	G	G	27	1	JB124		NADH dehydrogenase subunit L, nuoL, STM2318
>gi|16763390|ref|NC_003197.1|	2500654	2500654	CG	GC	GC	26	1	JB124
>gi|16763390|ref|NC_003197.1|	2529019	2529019	-	A	-	18	0.67	JB124		intergenic, near rRNA repetitive sequence
>gi|16763390|ref|NC_003197.1|	2537941	2537941	CG	GC	GC	29	1	JB124
>gi|16763390|ref|NC_003197.1|	2550665	2550665	CG	GC	GC	43	1	JB124
>gi|16763390|ref|NC_003197.1|	2627557	2627557	-	C	C	26	1	JB124		Intergenic
>gi|16763390|ref|NC_003197.1|	2631129	2631129	G	A	G/A	3	1	JB124		AIDA autotransporter-like protein, repetitive sequence
>gi|16763390|ref|NC_003197.1|	2661659	2661659	G	C	C	37	1	JB124		putative dimethylsulfoxide reductase, STM2528
>gi|16763390|ref|NC_003197.1|	2682824	2682824	-	G	G	31	1	JB124	H212Q	Intergenic
>gi|16763390|ref|NC_003197.1|	2737594	2737594	-	C	C	29	1	JB124	G1068fs	host specificity protein-J-like, STM2589
>gi|16763390|ref|NC_003197.1|	2757550	2757550	-	G	G	30	1	JB124	A162fs	DNA packaging-like protein, STM2609
>gi|16763390|ref|NC_003197.1|	2834548	2834548	-	C	C	29	0.97	JB124	Gene intact	Biofilm associated protein bapA, STM2689	Verified in Latasa et al. Mol Microbiol 58(5):1322-1339
>gi|16763390|ref|NC_003197.1|	2915748	2915748	-	CT		5	0.6	JB124		Inversion of the flagellum locus relative to reference
>gi|16763390|ref|NC_003197.1|	2996778	2996778	CG	GC	GC	31	1	JB124
>gi|16763390|ref|NC_003197.1|	3001704	3001704	-	GCG	GCG	29	1	JB124	A114(AA)	putative hydrogenase formation protein
>gi|16763390|ref|NC_003197.1|	3123348	3123348	CG	GC	GC	21	1	JB124
>gi|16763390|ref|NC_003197.1|	3127651	3127651	G	-	-	31	1	JB124	1bp deletion	fucose permease, STM2975, reversion	Mutation restores gene from frameshift
>gi|16763390|ref|NC_003197.1|	3154019	3154019	CG	GC	GC	31	1	JB124
>gi|16763390|ref|NC_003197.1|	3219132	3219132	CG	GC	GC	32	1	JB124
>gi|16763390|ref|NC_003197.1|	3253335	3253335	-	G	G	26	1	JB124		RBS of galP
>gi|16763390|ref|NC_003197.1|	3613719	3613719	-	G	G	25	1	JB124	G3fs	hypothetical protein, yheU, STM3463
>gi|16763390|ref|NC_003197.1|	3657652	3657652	-	GCC	GCC	22	1	JB124	D362	phosphoenolpyruvate carboxykinase, pckA, STM3500
>gi|16763390|ref|NC_003197.1|	3673617	3673617	A	C	A	30	1	JB124	L96R	4-alpha-glucanotransferase, mslQ, STM3513
>gi|16763390|ref|NC_003197.1|	3674904	3674940	AACGCCGCAAGCTGCGGATTGCACTGTTTAATCCAGC	-	AACGCCGCAAGCTGCGGATTGCACTGTTTAATCCAGC	30	1	JB124	36bp deletion	maltodextrin phosphorylase, malP, STM3514
>gi|16763390|ref|NC_003197.1|	3694177	3694177	-	G	G	36	1	JB124	1bp insertion	pseudogene; frameshift; putative permease;' reversion	Mutation restores gene from frameshift
>gi|16763390|ref|NC_003197.1|	3819803	3819803	T	C	T	32	1	JB124	Syn	putative regulatory protein, stm3633
>gi|16763390|ref|NC_003197.1|	4031935	4031935	-	C	C	24	1	JB124		STM3828.1N
>gi|16763390|ref|NC_003197.1|	4122924	4122924	C	A		3	1	JB124	*	Deletion spanning 1202 bp between positions 4122923 and 4124126; spans guanosine pentaphosphate phosphohydrolase, gppA, STM3913 and rhlB
>gi|16763390|ref|NC_003197.1|	4122930	4122930	T	C		3	1	JB124	*
>gi|16763390|ref|NC_003197.1|	4122933	4122933	T	C		3	1	JB124	*
>gi|16763390|ref|NC_003197.1|	4350855	4350855	CA	GC	GC	19	1	JB124		Intergenic
>gi|16763390|ref|NC_003197.1|	4384227	4384227	G	A	A	30	1	JB124		uroporphyrinogen decarboxylase, hemE, STM4167
>gi|16763390|ref|NC_003197.1|	4433287	4433287	-	GC	GC	31	1	JB124		STM4211.1N prophage like element
>gi|16763390|ref|NC_003197.1|	4459987	4459987	-	C	C	35	1	JB124		Intergenic
>gi|16763390|ref|NC_003197.1|	4606273	4606273	G	-	-	25	1	JB124		Intergenic
>gi|16763390|ref|NC_003197.1|	4631400	4631400	CG	GC	GC	39	1	JB124
>gi|16763390|ref|NC_003197.1|	4673422	4673422	-	T	T	35	1	JB124		putative sugar kinase; ribokinase family; contains frameshifts; reverted
>gi|16763390|ref|NC_003197.1|	4675817	4675817	-	C	C	40	0.95	JB124		STM4431
>gi|16763390|ref|NC_003197.1|	4689235	4689235	-	G	G	29	1	JB124	E178fs	putative periplasmic protein,. STM4447
>gi|16763390|ref|NC_003197.1|	4832867	4832867	CG	GC	GC	31	1	JB124
>gi|17233403|ref|NC_003277.1|	28101	28106	CCTAGG	-	-	61	1	JB124	6 bp deletion	spvB
Called as SNP between LT2 and 14028s using MAUVE and the published LT2 and 14028 reference sequences
16 GC>CG or similar transversions noted between LT2 and this dataset; all common to 14028s and other Salmonella datasets/projects

## Sheet: Sheet3
Unique Mutations in JB124
>gi|16763390|ref|NC_003197.1|	453938	453938	C	T	C	31	1	JB124	Syn	Branched-chain amino acid transporter brnQ STM0399
>gi|16763390|ref|NC_003197.1|	608856	608856	G	C	G	24	1	JB124	G61A	Minor fimbrial subunit fimH STM0547
>gi|16763390|ref|NC_003197.1|	691691	691691	C	T	C	33	1	JB124	G29D	C4-dicarboxylate transporter dcuC
>gi|16763390|ref|NC_003197.1|	1841404	1841404	G	A	G	31	1	JB124		Intergenic
>gi|16763390|ref|NC_003197.1|	1849648	1849648	A	C	A	24	0.96	JB124	V102G	response regulator of RpoS, hnr, STM1753
>gi|16763390|ref|NC_003197.1|	2020200	2020200	G	A	G	41	1	JB124	P271L	flagellar motor protein MotA STM1923
>gi|16763390|ref|NC_003197.1|	2286207	2286207	A	T	A	38	1	JB124	V93E	galactose/methyl galaxtoside transporter ATP-binding protein, mglA, STM2189
>gi|16763390|ref|NC_003197.1|	3673617	3673617	A	C	A	30	1	JB124	L96R	4-alpha-glucanotransferase, mslQ, STM3513
>gi|16763390|ref|NC_003197.1|	3674904	3674940	AACGCCGCAAGCTGCGGATTGCACTGTTTAATCCAGC	-	AACGCCGCAAGCTGCGGATTGCACTGTTTAATCCAGC	30	1	JB124	36bp deletion	maltodextrin phosphorylase, malP, STM3514
>gi|16763390|ref|NC_003197.1|	3819803	3819803	T	C	T	32	1	JB124	Syn	putative regulatory protein, stm3633
